# Supplementary material for: Optimisation of Polyphenols Extraction from Wild Bilberry Leaves—Antimicrobial Properties and Stability Studies
Source: Molecules. 2023 Aug 1;28(15):5795. doi: 10.3390/molecules28155795 (PMC10420792; doi:10.3390/molecules28155795)
Supplement: Supplementary file 1 [file molecules-28-05795-s001.zip]

Archive with 1 entries (1 files):
- molecules-2509288-supplementary.pdf
